# Supplementary material for: Benchmarking substrate-based kinase activity inference using phosphoproteomic data
Source: Bioinformatics. 2017 Feb 13;33(12):1845–51. doi: 10.1093/bioinformatics/btx082 (PMC5870625; doi:10.1093/bioinformatics/btx082)
Supplement: Supplementary Data [file btx082_supp.zip]

Archive with 3 entries (3 files):
- Supplementary Figures.pdf
- Supplementary Figures.zip
- Supplementary_Table1.xlsx
