# Supplementary material for: Benchmarking substrate-based kinase activity inference using phosphoproteomic data
Source: Bioinformatics. 2017 Feb 13;33(12):1845–51. doi: 10.1093/bioinformatics/btx082 (PMC5870625; doi:10.1093/bioinformatics/btx082)
Supplement: Supplementary Data [file btx082_supp.zip › Supplementary_Table1.xlsx]

## Sheet: Papers
PMID	First_Author	Journal	Date	Title
21406692	Rigbolt, KT	Science signaling	16/03/2011	System-wide temporal characterization of the proteome and phosphoproteome of human embryonic stem cell differentiation.
22115753	Weber, C	Journal of proteomics	17/01/2012	Dual phosphoproteomics and chemical proteomics analysis of erlotinib and gefitinib interference in acute myeloid leukemia cells.
21857030	Grosstessner-Hain, K	Molecular & cellular proteomics : MCP	04/11/2011	Quantitative phospho-proteomics to investigate the polo-like kinase 1-dependent phospho-proteome.
21659604	Hsu, PP	Science (New York, N.Y.)	10/06/2011	The mTOR-regulated phosphoproteome reveals a mechanism of mTORC1-mediated inhibition of growth factor signaling.
23898821	Oppermann, FS	Journal of proteome research	06/09/2013	Comparison of SILAC and mTRAQ quantification for phosphoproteomics on a quadrupole orbitrap mass spectrometer.
19651622	Pan, C	Molecular & cellular proteomics : MCP	07/12/2009	Global effects of kinase inhibitors on signaling networks revealed by quantitative phosphoproteomics.
18669648	Dephoure, N	Proceedings of the National Academy of Sciences of the United States of America	06/08/2008	A quantitative atlas of mitotic phosphorylation.
21712546	Kettenbach, AN	Science signaling	29/06/2011	Quantitative phosphoproteomics identifies substrates and functional modules of Aurora and Polo-like kinase activities in mitotic cells.
21955146	Engholm-Keller, K	Journal of proteome research	05/12/2011	Multidimensional strategy for sensitive phosphoproteomics incorporating protein prefractionation combined with SIMAC, HILIC, and TiO(2) chromatography applied to proximal EGF signaling.
24204825	Salek, M	PloS one	08/11/2013	Quantitative Phosphoproteome Analysis Unveils LAT as a Modulator of CD3├Ã┬╢ and ZAP-70 Tyrosine Phosphorylation.
24117733	Luerman, GC	Journal of neurochemistry	11/11/2013	Phosphoproteomic evaluation of pharmacological inhibition of leucine-rich repeat kinase 2 reveals significant off-target effects of LRRK-2-IN-1.
23612710	Halim, VA	Science signaling	24/04/2013	Comparative phosphoproteomic analysis of checkpoint recovery identifies new regulators of the DNA damage response.
22777824	Weigand, S	Cancer research	03/09/2012	Global quantitative phosphoproteome analysis of human tumor xenografts treated with a CD44 antagonist.
22424773	Beli, P	Molecular cell	30/04/2012	Proteomic investigations reveal a role for RNA processing factor THRAP3 in the DNA damage response.
20068231	Olsen, JV	Science signaling	13/01/2010	Quantitative phosphoproteomics reveals widespread full phosphorylation site occupancy during mitosis.
23592840	Zhuang, G	Science signaling	17/04/2013	Phosphoproteomic analysis implicates the mTORC2-FoxO1 axis in VEGF signaling and feedback activation of receptor tyrosine kinases.
22210691	Mertins, P	Molecular & cellular proteomics : MCP	13/06/2012	iTRAQ labeling is superior to mTRAQ for quantitative global proteomics and phosphoproteomics.
24324209	Beck, F	Blood	31/01/2014	Time-resolved characterization of cAMP/PKA-dependent signaling reveals that platelet inhibition is a concerted process involving multiple signaling pathways.
24247654	Schaab, C	Leukemia	05/03/2014	Global phosphoproteome analysis of human bone marrow reveals predictive phosphorylation markers for the treatment of acute myeloid leukemia with quizartinib.
25003641	SalovskÃ¡, B	International journal of molecular sciences	09/07/2014	Radiosensitization of Human Leukemic HL-60 Cells by ATR Kinase Inhibitor (VE-821): Phosphoproteomic Analysis.
25247763	Wu, X	Nature communications	23/09/2014	Activation of diverse signalling pathways by oncogenic PIK3CA mutations.
26060313	Wilkes, EH	Proceedings of the National Academy of Sciences of the United States of America	24/06/2015	Empirical inference of circuitry and plasticity in a kinase signaling network.
25850435	Stuart, SA	Molecular & cellular proteomics : MCP	02/06/2015	A Phosphoproteomic Comparison of B-RAFV600E and MKK1/2 Inhibitors in Melanoma Cells.
26546556	Nguyen, TD	Journal of proteomics	30/11/2015	The phosphoproteome of human Jurkat T cell clones upon costimulation with anti-CD3/anti-CD28 antibodies.

## Sheet: Conditions
Condition	Description	Control	Time_min	PMID	Organism	Biological_Sample	Labelling_Type	Labelling_Method	Spectrometer	Enrichment	Condition_label	Total_Sites_In_Atlas
102_117	RG7356	Vehicle	30	22777824	9606	MDA-MB-231 (Breast Cancer Cell Line)	metabolic	SILAC	LTQ Orbitrap XL	IMAC	RG7356_30.00m	9317
105_117	RG7356	Vehicle	90	22777824	9606	MDA-MB-231 (Breast Cancer Cell Line)	metabolic	SILAC	LTQ Orbitrap XL	IMAC	RG7356_90.00m	9088
111_45	BI 4834 (on Mitosis Nocodazole)	Mitosis (Nocodazole)	15	21857030	9606	HeLa	chemical	Methyl esterification	LTQ-FT Ultra or LTQ Orbitrap XL	IMAC	BI 4834 (on Mitosis Nocodazole)	4989
114_48	Starved	Insulin	NA	21659604	9606	HEK-293	chemical	iTRAQ	QSTAR Elite	IMAC	Starved	3881
117_48	Torin1	Insulin	NA	21659604	9606	HEK-293	chemical	iTRAQ	QSTAR Elite	IMAC	Torin1	3881
120_48	Rapamycin	Insulin	NA	21659604	9606	HEK-293	chemical	iTRAQ	QSTAR Elite	IMAC	Rapamycin	3881
1288_272	AKTi (Akt inhibitor VIII)	Control	NA	26060313	9606	MCF7	free	NA	LTQ Orbitrap	TiO2	AKTi (Akt inhibitor VIII)	7722
1289_272	AKTi (MK-2206)	Control	NA	26060313	9606	MCF7	free	NA	LTQ Orbitrap	TiO2	AKTi (MK-2206)	7722
1290_272	CAMK2i (KN-93)	Control	NA	26060313	9606	MCF7	free	NA	LTQ Orbitrap	TiO2	CAMK2i (KN-93)	7722
1291_272	CAMK2i (KN-62)	Control	NA	26060313	9606	MCF7	free	NA	LTQ Orbitrap	TiO2	CAMK2i (KN-62)	7722
1292_272	EGFRi (PD-168393)	Control	NA	26060313	9606	MCF7	free	NA	LTQ Orbitrap	TiO2	EGFRi (PD-168393)	7722
1293_272	EGFRi (PD-153035)	Control	NA	26060313	9606	MCF7	free	NA	LTQ Orbitrap	TiO2	EGFRi (PD-153035)	7722
1294_272	ERKi (ERK inhibitor)	Control	NA	26060313	9606	MCF7	free	NA	LTQ Orbitrap	TiO2	ERKi (ERK inhibitor)	7722
1295_272	ERKi (ERK inhibitor II)	Control	NA	26060313	9606	MCF7	free	NA	LTQ Orbitrap	TiO2	ERKi (ERK inhibitor II)	7722
1296_272	MEKi (GSK-1120212)	Control	NA	26060313	9606	MCF7	free	NA	LTQ Orbitrap	TiO2	MEKi (GSK-1120212)	7722
1297_272	MEKi (U0126)	Control	NA	26060313	9606	MCF7	free	NA	LTQ Orbitrap	TiO2	MEKi (U0126)	7722
1298_272	mTORi (KU-0063794)	Control	NA	26060313	9606	MCF7	free	NA	LTQ Orbitrap	TiO2	mTORi (KU-0063794)	7722
1299_272	mTORi (Torin-1)	Control	NA	26060313	9606	MCF7	free	NA	LTQ Orbitrap	TiO2	mTORi (Torin-1)	7722
1300_272	P70S6K1i (PF-4708671)	Control	NA	26060313	9606	MCF7	free	NA	LTQ Orbitrap	TiO2	P70S6K1i (PF-4708671)	7722
1301_272	P70S6K1i (DG2)	Control	NA	26060313	9606	MCF7	free	NA	LTQ Orbitrap	TiO2	P70S6K1i (DG2)	7722
1302_272	PI3Ki (GDC-0941)	Control	NA	26060313	9606	MCF7	free	NA	LTQ Orbitrap	TiO2	PI3Ki (GDC-0941)	7722
1303_272	PI3Ki (PI-103)	Control	NA	26060313	9606	MCF7	free	NA	LTQ Orbitrap	TiO2	PI3Ki (PI-103)	7722
1304_272	PKCi (Gö-6976)	Control	NA	26060313	9606	MCF7	free	NA	LTQ Orbitrap	TiO2	PKCi (Gö-6976)	7722
1305_272	PKCi (BIM-1)	Control	NA	26060313	9606	MCF7	free	NA	LTQ Orbitrap	TiO2	PKCi (BIM-1)	7722
1308_272	ROCKi (H-1152)	Control	NA	26060313	9606	MCF7	free	NA	LTQ Orbitrap	TiO2	ROCKi (H-1152)	7722
1309_272	ROCKi (Y-27632)	Control	NA	26060313	9606	MCF7	free	NA	LTQ Orbitrap	TiO2	ROCKi (Y-27632)	7722
1320_277	Selumetinib (AZD6244)	Control	NA	25850435	9606	WM239A	metabolic	SILAC	LTQ Orbitrap Velos	TiO2	Selumetinib (AZD6244)	10090
1321_277	Selumetinib (AZD6244)	Control	NA	25850435	9606	WM239A	metabolic	SILAC	LTQ Orbitrap Velos	TiO2	Selumetinib (AZD6244)	11108
1322_277	Selumetinib (AZD6244)	Control	NA	25850435	9606	WM239A	metabolic	SILAC	LTQ Orbitrap Velos	TiO2	Selumetinib (AZD6244)	10778
1323_277	Vemurafenib (PLX4032)	Control	NA	25850435	9606	WM239A	metabolic	SILAC	LTQ Orbitrap Velos	TiO2	Vemurafenib (PLX4032)_vs_Control	10093
1324_277	Vemurafenib (PLX4032)	Control	NA	25850435	9606	WM239A	metabolic	SILAC	LTQ Orbitrap Velos	TiO2	Vemurafenib (PLX4032)_vs_Control	11109
1325_277	Vemurafenib (PLX4032)	Control	NA	25850435	9606	WM239A	metabolic	SILAC	LTQ Orbitrap Velos	TiO2	Vemurafenib (PLX4032)_vs_Control	10778
1326_277	Vemurafenib (PLX4032)	Selumetinib (AZD6244)	NA	25850435	9606	WM239A	metabolic	SILAC	LTQ Orbitrap Velos	TiO2	Vemurafenib (PLX4032)_vs_Selumetinib (AZD6244)	10083
1327_277	Vemurafenib (PLX4032)	Selumetinib (AZD6244)	NA	25850435	9606	WM239A	metabolic	SILAC	LTQ Orbitrap Velos	TiO2	Vemurafenib (PLX4032)_vs_Selumetinib (AZD6244)	11103
1328_277	Vemurafenib (PLX4032)	Selumetinib (AZD6244)	NA	25850435	9606	WM239A	metabolic	SILAC	LTQ Orbitrap Velos	TiO2	Vemurafenib (PLX4032)_vs_Selumetinib (AZD6244)	10771
1329_278	anti-CD3 + anti-CD28	Control	15	26546556	9606	JE6.1	chemical	TMT	LTQ Orbitrap XL	TiO2_IMAC	anti-CD3 + anti-CD28_15.00m	2323
1329_279	anti-CD3 + anti-CD28	Control	15	26546556	9606	Jgamma1	chemical	TMT	LTQ Orbitrap XL	TiO2_IMAC	anti-CD3 + anti-CD28_15.00m	2134
1330_278	anti-CD3 + anti-CD28	Control	30	26546556	9606	JE6.1	chemical	TMT	LTQ Orbitrap XL	TiO2_IMAC	anti-CD3 + anti-CD28_30.00m	2323
1330_279	anti-CD3 + anti-CD28	Control	30	26546556	9606	Jgamma1	chemical	TMT	LTQ Orbitrap XL	TiO2_IMAC	anti-CD3 + anti-CD28_30.00m	2134
1331_278	anti-CD3 + anti-CD28	Control	60	26546556	9606	JE6.1	chemical	TMT	LTQ Orbitrap XL	TiO2_IMAC	anti-CD3 + anti-CD28_60.00m	2323
1331_279	anti-CD3 + anti-CD28	Control	60	26546556	9606	Jgamma1	chemical	TMT	LTQ Orbitrap XL	TiO2_IMAC	anti-CD3 + anti-CD28_60.00m	2134
1332_278	anti-CD3 + anti-CD28	Control	120	26546556	9606	JE6.1	chemical	TMT	LTQ Orbitrap XL	TiO2_IMAC	anti-CD3 + anti-CD28_120.00m	2323
1332_279	anti-CD3 + anti-CD28	Control	120	26546556	9606	Jgamma1	chemical	TMT	LTQ Orbitrap XL	TiO2_IMAC	anti-CD3 + anti-CD28_120.00m	2134
15_3	Differentiation (PMA)	Undifferentiated (Conditioned medium)	30	21406692	9606	hESC (Odense-3 and HUES9)	metabolic	SILAC	Orbitrap	TiO2	Differentiation (PMA)_vs_Undifferentiated (Conditioned medium)_30.00m	10717
18_3	Differentiation (PMA)	Undifferentiated (Conditioned medium)	60	21406692	9606	hESC (Odense-3 and HUES9)	metabolic	SILAC	Orbitrap	TiO2	Differentiation (PMA)_vs_Undifferentiated (Conditioned medium)_60.00m	10697
186_57	Crizotinib	Untreated	NA	23898821	9606	NSCLC	metabolic	SILAC	Orbitrap (Q Exactive)	IMAC	Crizotinib	16837
186_60	Crizotinib	Untreated	NA	23898821	9606	NSCLC	chemical	mTRAQ	Orbitrap (Q Exactive)	IMAC	Crizotinib	17069
21_3	Differentiation (PMA)	Undifferentiated (Conditioned medium)	360	21406692	9606	hESC (Odense-3 and HUES9)	metabolic	SILAC	Orbitrap	TiO2	Differentiation (PMA)_vs_Undifferentiated (Conditioned medium)_360.00m	10652
240_63	EGF	Untreated	15	19651622	9606	HeLa	metabolic	SILAC	LTQ Orbitrap	TiO2	EGF_15.00m	4911
240_66	EGF	Untreated	15	19651622	9606	HeLa	metabolic	SILAC	LTQ Orbitrap	TiO2	EGF_15.00m	4123
24_3	Differentiation (PMA)	Undifferentiated (Conditioned medium)	1440	21406692	9606	hESC (Odense-3 and HUES9)	metabolic	SILAC	Orbitrap	TiO2	Differentiation (PMA)_vs_Undifferentiated (Conditioned medium)_1440.00m	10638
243_63	EGF + SB202190	Untreated	15	19651622	9606	HeLa	metabolic	SILAC	LTQ Orbitrap	TiO2	EGF + SB202190_vs_Untreated	4891
246_63	EGF + SB202190	EGF	15	19651622	9606	HeLa	metabolic	SILAC	LTQ Orbitrap	TiO2	EGF + SB202190_vs_EGF	4908
252_66	EGF + U0126	Untreated	15	19651622	9606	HeLa	metabolic	SILAC	LTQ Orbitrap	TiO2	EGF + U0126_vs_Untreated	4108
255_66	EGF + U0126	EGF	15	19651622	9606	HeLa	metabolic	SILAC	LTQ Orbitrap	TiO2	EGF + U0126_vs_EGF	4122
273_75	Mitosis (MLN8054 0_25 microM)	Untreated	NA	21712546	9606	HeLa	metabolic	SILAC	LTQ Orbitrap	TiO2	Mitosis (MLN8054 0_25 microM)	17653
276_75	Mitosis (MLN8054 1 microM)	Untreated	NA	21712546	9606	HeLa	metabolic	SILAC	LTQ Orbitrap	TiO2	Mitosis (MLN8054 1 microM)	20867
279_75	Mitosis (MLN8054 5 microM)	Untreated	NA	21712546	9606	HeLa	metabolic	SILAC	LTQ Orbitrap	TiO2	Mitosis (MLN8054 5 microM)	14843
282_75	Mitosis (AZD1152)	Untreated	NA	21712546	9606	HeLa	metabolic	SILAC	LTQ Orbitrap	TiO2	Mitosis (AZD1152)	22826
285_75	Mitosis (BI2536)	Untreated	NA	21712546	9606	HeLa	metabolic	SILAC	LTQ Orbitrap	TiO2	Mitosis (BI2536)	15032
288_75	Mitosis (short Taxol + BI2536)	Untreated	NA	21712546	9606	HeLa	metabolic	SILAC	LTQ Orbitrap	TiO2	Mitosis (short Taxol + BI2536)	14629
318_87	anti-CD3	Time 0_5	0	24204825	9606	Jurkat	metabolic	SILAC	LTQ Orbitrap	TiO2	anti-CD3_0.00m	1869
318_93	anti-CD3	Time 0_5	0	24204825	9606	Jurkat	metabolic	SILAC	LTQ Orbitrap	TiO2	anti-CD3_0.00m	3940
321_87	anti-CD3	Time 0_5	5	24204825	9606	Jurkat	metabolic	SILAC	LTQ Orbitrap	TiO2	anti-CD3_5.00m	1869
321_93	anti-CD3	Time 0_5	5	24204825	9606	Jurkat	metabolic	SILAC	LTQ Orbitrap	TiO2	anti-CD3_5.00m	3940
324_87	anti-CD3	Time 0_5	10	24204825	9606	Jurkat	metabolic	SILAC	LTQ Orbitrap	TiO2	anti-CD3_10.00m	2018
327_87	anti-CD3	Time 0_5	20	24204825	9606	Jurkat	metabolic	SILAC	LTQ Orbitrap	TiO2	anti-CD3_20.00m	2018
363_105	LRRK2-IN-1 (Endogenous LRRK2)	Untreated	NA	24117733	9606	SH-SY5Y neuroblastoma cells	metabolic	SILAC	LTQ Orbitrap Velos	TiO2	LRRK2-IN-1 (Endogenous LRRK2)	2252
366_108	LRRK2-IN-1 (LRRK2 overexpression)	Untreated	NA	24117733	9606	SH-SY5Y neuroblastoma cells	metabolic	SILAC	LTQ Orbitrap Velos	TiO2	LRRK2-IN-1 (LRRK2 overexpression)	1676
369_111	PLK1 Inhibitor (G2r - BI2536 - 30m)	Untreated	NA	23612710	9606	U2OS osteosarcoma cells	metabolic	SILAC	LTQ Orbitrap	TiO2	PLK1 Inhibitor (G2r - BI2536 - 30m)	2093
372_111	PLK1 Inhibitor (G2r - BI2536 - 120m)	Untreated	NA	23612710	9606	U2OS osteosarcoma cells	metabolic	SILAC	LTQ Orbitrap	TiO2	PLK1 Inhibitor (G2r - BI2536 - 120m)	3116
375_111	PLK1 Inhibitor (G2r - BI2536 - 240m)	Untreated	NA	23612710	9606	U2OS osteosarcoma cells	metabolic	SILAC	LTQ Orbitrap	TiO2	PLK1 Inhibitor (G2r - BI2536 - 240m)	2876
378_111	PLK1 Inhibitor (G2nr - BI2536 - 360m)	Untreated	NA	23612710	9606	U2OS osteosarcoma cells	metabolic	SILAC	LTQ Orbitrap	TiO2	PLK1 Inhibitor (G2nr - BI2536 - 360m)	1669
387_117	RG7356	Vehicle	270	22777824	9606	MDA-MB-231 (Breast Cancer Cell Line)	metabolic	SILAC	LTQ Orbitrap XL	IMAC	RG7356_270.00m	8295
390_120	DNA damage (Etoposide)	Untreated	NA	22424773	9606	U2OS osteosarcoma cells	metabolic	SILAC	LTQ Orbitrap XL	TiO2	DNA damage (Etoposide)	13100
399_129	DNA damage (Ionizing radiation)	Untreated	NA	22424773	9606	U2OS osteosarcoma cells	metabolic	SILAC	LTQ Orbitrap XL	TiO2	DNA damage (Ionizing radiation)	11740
405_132	Dasatinib (50 nM)	Untreated	NA	19651622	9606	CML K-562	metabolic	SILAC	LTQ Orbitrap	TiO2	Dasatinib (50 nM)_vs_Untreated	4396
408_132	Dasatinib (50 nM)	Dasatinib (5 nM)	NA	19651622	9606	CML K-562	metabolic	SILAC	LTQ Orbitrap	TiO2	Dasatinib (50 nM)_vs_Dasatinib (5 nM)	4405
411_141	VEGF	Untreated	10	23592840	9606	HUVEC	chemical	TMT	LTQ Orbitrap Velos	TiO2	VEGF_10.00m	2761
414_141	VEGF	Untreated	20	23592840	9606	HUVEC	chemical	TMT	LTQ Orbitrap Velos	TiO2	VEGF_20.00m	2774
417_141	VEGF	Untreated	30	23592840	9606	HUVEC	chemical	TMT	LTQ Orbitrap Velos	TiO2	VEGF_30.00m	2775
420_141	VEGF	Untreated	60	23592840	9606	HUVEC	chemical	TMT	LTQ Orbitrap Velos	TiO2	VEGF_60.00m	2775
423_141	Sorafinib	Untreated	NA	23592840	9606	HUVEC	chemical	TMT	LTQ Orbitrap Velos	TiO2	Sorafinib	2765
426_144	EGF	Untreated	10	22210691	9606	HeLa	chemical	mTRAQ	LTQ Orbitrap Velos	IMAC	EGF_10.00m	13001
426_153	EGF	Untreated	10	22210691	9606	HeLa	chemical	iTRAQ	LTQ Orbitrap Velos	IMAC	EGF_10.00m	17903
429_144	EGF	Untreated	1440	22210691	9606	HeLa	chemical	mTRAQ	LTQ Orbitrap Velos	IMAC	EGF_1440.00m	13117
429_153	EGF	Untreated	1440	22210691	9606	HeLa	chemical	iTRAQ	LTQ Orbitrap Velos	IMAC	EGF_1440.00m	17795
474_177	Iloprost (5 nM)	Vehicle	0.16	24324209	9606	Platelet-rich plasma	chemical	iTRAQ	LTQ Orbitrap Velos	TiO2	Iloprost (5 nM)_0.16m	2498
477_177	Iloprost (5 nM)	Vehicle	0.5	24324209	9606	Platelet-rich plasma	chemical	iTRAQ	LTQ Orbitrap Velos	TiO2	Iloprost (5 nM)_0.50m	2498
480_177	Iloprost (5 nM)	Vehicle	1	24324209	9606	Platelet-rich plasma	chemical	iTRAQ	LTQ Orbitrap Velos	TiO2	Iloprost (5 nM)_1.00m	2498
483_180	Quizartinib	AML cell lines	NA	24247654	9606	AML Bone Marrow aspirate	metabolic	Super-SILAC	LTQ Orbitrap Velos	IMAC	Quizartinib	8705
483_183	Quizartinib	AML cell lines	NA	24247654	9606	AML Bone Marrow aspirate	metabolic	Super-SILAC	LTQ Orbitrap Velos	IMAC	Quizartinib	10880
696_222	ATR inhibitor (VE-821)	Control	NA	25003641	9606	AML HL-60	metabolic	SILAC	Orbitrap (Q Exactive)	TiO2	ATR inhibitor (VE-821)	6914
699_225	PIK3CA activation (H1047R)	Control	NA	25247763	9606	MCF10A (Breast epithelia)	metabolic	SILAC	LTQ Orbitrap Velos	TiO2	PIK3CA activation (H1047R)	3451
702_225	PIK3CA activation (H1047R) + inhibitor	Control	NA	25247763	9606	MCF10A (Breast epithelia)	metabolic	SILAC	LTQ Orbitrap Velos	TiO2	PIK3CA activation (H1047R) + inhibitor	3436
705_225	PIK3CA activation (E545K)	Control	NA	25247763	9606	MCF10A (Breast epithelia)	metabolic	SILAC	LTQ Orbitrap Velos	TiO2	PIK3CA activation (E545K)	5092
714_78	EGF	Untreated	5	21955146	9606	HeLa	metabolic	SILAC	LTQ Orbitrap XL	TiO2_IMAC	EGF_5.00m	5563
72_138	G1_S (Thymidine)	Async cells	0	20068231	9606	HeLa S3	metabolic	SILAC	LTQ Orbitrap	TiO2	G1_S (Thymidine)	7524
72_72	G1_S (Thymidine)	Async cells	0	18669648	9606	HeLa	metabolic	SILAC	LTQ Orbitrap	TiO2_IMAC	G1_S (Thymidine)	6241
81_138	Early S (Thymidine)	Async cells	150	20068231	9606	HeLa S3	metabolic	SILAC	LTQ Orbitrap	TiO2	Early S (Thymidine)	11614
84_138	Late S (Thymidine)	Async cells	330	20068231	9606	HeLa S3	metabolic	SILAC	LTQ Orbitrap	TiO2	Late S (Thymidine)	9823
96_36	Erlotinib	Untreated	0	22115753	9606	AML KG-1	metabolic	SILAC	LTQ Orbitrap	IMAC	Erlotinib	9377
99_36	Gefitinib	Untreated	0	22115753	9606	AML KG-1	metabolic	SILAC	LTQ Orbitrap	IMAC	Gefitinib	9365

## Sheet: KinaseConditionPairs
Condition	Description	Control	Time_min	PMID	Kinase	Regulation
102_117	RG7356	Vehicle	30	22777824	AKT1	up
105_117	RG7356	Vehicle	90	22777824	AKT1	up
111_45	BI 4834 (on Mitosis Nocodazole)	Mitosis (Nocodazole)	15	21857030	PLK1	down
114_48	Starved	Insulin	NA	21659604	MTOR	down
117_48	Torin1	Insulin	NA	21659604	MTOR	down
120_48	Rapamycin	Insulin	NA	21659604	MTOR	down
1288_272	AKTi (Akt inhibitor VIII)	Control	NA	26060313	AKT1	down
1289_272	AKTi (MK-2206)	Control	NA	26060313	AKT1	down
1290_272	CAMK2i (KN-93)	Control	NA	26060313	CAMK2A	down
1291_272	CAMK2i (KN-62)	Control	NA	26060313	CAMK2A	down
1292_272	EGFRi (PD-168393)	Control	NA	26060313	EGFR	down
1293_272	EGFRi (PD-153035)	Control	NA	26060313	EGFR	down
1294_272	ERKi (ERK inhibitor)	Control	NA	26060313	MAPK1	down
1295_272	ERKi (ERK inhibitor II)	Control	NA	26060313	MAPK1	down
1296_272	MEKi (GSK-1120212)	Control	NA	26060313	MAP2K1	down
1296_272	MEKi (GSK-1120212)	Control	NA	26060313	MAP2K2	down
1297_272	MEKi (U0126)	Control	NA	26060313	MAP2K1	down
1297_272	MEKi (U0126)	Control	NA	26060313	MAP2K2	down
1298_272	mTORi (KU-0063794)	Control	NA	26060313	MTOR	down
1299_272	mTORi (Torin-1)	Control	NA	26060313	MTOR	down
1300_272	P70S6K1i (PF-4708671)	Control	NA	26060313	RPS6KB1	down
1301_272	P70S6K1i (DG2)	Control	NA	26060313	RPS6KB1	down
1302_272	PI3Ki (GDC-0941)	Control	NA	26060313	AKT1	down
1303_272	PI3Ki (PI-103)	Control	NA	26060313	AKT1	down
1304_272	PKCi (Gö-6976)	Control	NA	26060313	PRKCA	down
1305_272	PKCi (BIM-1)	Control	NA	26060313	PRKCA	down
1308_272	ROCKi (H-1152)	Control	NA	26060313	ROCK1	down
1309_272	ROCKi (Y-27632)	Control	NA	26060313	ROCK1	down
1320_277	Selumetinib (AZD6244)	Control	NA	25850435	MAP2K1	down
1320_277	Selumetinib (AZD6244)	Control	NA	25850435	MAP2K2	down
1321_277	Selumetinib (AZD6244)	Control	NA	25850435	MAP2K1	down
1321_277	Selumetinib (AZD6244)	Control	NA	25850435	MAP2K2	down
1322_277	Selumetinib (AZD6244)	Control	NA	25850435	MAP2K1	down
1322_277	Selumetinib (AZD6244)	Control	NA	25850435	MAP2K2	down
1323_277	Vemurafenib (PLX4032)	Control	NA	25850435	BRAF	down
1324_277	Vemurafenib (PLX4032)	Control	NA	25850435	BRAF	down
1325_277	Vemurafenib (PLX4032)	Control	NA	25850435	BRAF	down
1326_277	Vemurafenib (PLX4032)	Selumetinib (AZD6244)	NA	25850435	BRAF	down
1327_277	Vemurafenib (PLX4032)	Selumetinib (AZD6244)	NA	25850435	BRAF	down
1328_277	Vemurafenib (PLX4032)	Selumetinib (AZD6244)	NA	25850435	BRAF	down
1329_278	anti-CD3 + anti-CD28	Control	15	26546556	PRKCA	up
1329_279	anti-CD3 + anti-CD28	Control	15	26546556	PRKCA	up
1330_278	anti-CD3 + anti-CD28	Control	30	26546556	PRKCA	up
1330_279	anti-CD3 + anti-CD28	Control	30	26546556	PRKCA	up
1331_278	anti-CD3 + anti-CD28	Control	60	26546556	PRKCA	up
1331_279	anti-CD3 + anti-CD28	Control	60	26546556	PRKCA	up
1332_278	anti-CD3 + anti-CD28	Control	120	26546556	PRKCA	up
1332_279	anti-CD3 + anti-CD28	Control	120	26546556	PRKCA	up
15_3	Differentiation (PMA)	Undifferentiated (Conditioned medium)	30	21406692	PRKCA	up
18_3	Differentiation (PMA)	Undifferentiated (Conditioned medium)	60	21406692	PRKCA	up
186_57	Crizotinib	Untreated	NA	23898821	ALK	down
186_60	Crizotinib	Untreated	NA	23898821	ALK	down
21_3	Differentiation (PMA)	Undifferentiated (Conditioned medium)	360	21406692	PRKCA	up
240_63	EGF	Untreated	15	19651622	AKT1	up
240_63	EGF	Untreated	15	19651622	BRAF	up
240_63	EGF	Untreated	15	19651622	EGFR	up
240_63	EGF	Untreated	15	19651622	MAP2K2	up
240_63	EGF	Untreated	15	19651622	MAPK1	up
240_63	EGF	Untreated	15	19651622	RAF1	up
240_63	EGF	Untreated	15	19651622	MAP2K1	up
240_63	EGF	Untreated	15	19651622	MAPK3	up
240_66	EGF	Untreated	15	19651622	AKT1	up
240_66	EGF	Untreated	15	19651622	MAP2K2	up
240_66	EGF	Untreated	15	19651622	MAPK1	up
240_66	EGF	Untreated	15	19651622	RAF1	up
240_66	EGF	Untreated	15	19651622	MAP2K1	up
240_66	EGF	Untreated	15	19651622	BRAF	up
240_66	EGF	Untreated	15	19651622	EGFR	up
240_66	EGF	Untreated	15	19651622	MAPK3	up
24_3	Differentiation (PMA)	Undifferentiated (Conditioned medium)	1440	21406692	PRKCA	up
243_63	EGF + SB202190	Untreated	15	19651622	MAPK14	down
246_63	EGF + SB202190	EGF	15	19651622	MAPK14	down
252_66	EGF + U0126	Untreated	15	19651622	MAP2K1	down
252_66	EGF + U0126	Untreated	15	19651622	MAP2K2	down
255_66	EGF + U0126	EGF	15	19651622	MAP2K1	down
255_66	EGF + U0126	EGF	15	19651622	MAP2K2	down
273_75	Mitosis (MLN8054 0_25 microM)	Untreated	NA	21712546	AURKA	down
276_75	Mitosis (MLN8054 1 microM)	Untreated	NA	21712546	AURKA	down
279_75	Mitosis (MLN8054 5 microM)	Untreated	NA	21712546	AURKA	down
282_75	Mitosis (AZD1152)	Untreated	NA	21712546	AURKA	down
282_75	Mitosis (AZD1152)	Untreated	NA	21712546	AURKB	down
285_75	Mitosis (BI2536)	Untreated	NA	21712546	PLK1	down
288_75	Mitosis (short Taxol + BI2536)	Untreated	NA	21712546	PLK1	down
318_87	anti-CD3	Time 0_5	0	24204825	PRKCA	up
318_93	anti-CD3	Time 0_5	0	24204825	PRKCA	up
321_87	anti-CD3	Time 0_5	5	24204825	PRKCA	up
321_93	anti-CD3	Time 0_5	5	24204825	PRKCA	up
324_87	anti-CD3	Time 0_5	10	24204825	PRKCA	up
327_87	anti-CD3	Time 0_5	20	24204825	PRKCA	up
363_105	LRRK2-IN-1 (Endogenous LRRK2)	Untreated	NA	24117733	LRRK2	down
366_108	LRRK2-IN-1 (LRRK2 overexpression)	Untreated	NA	24117733	LRRK2	down
369_111	PLK1 Inhibitor (G2r - BI2536 - 30m)	Untreated	NA	23612710	PLK1	down
372_111	PLK1 Inhibitor (G2r - BI2536 - 120m)	Untreated	NA	23612710	PLK1	down
375_111	PLK1 Inhibitor (G2r - BI2536 - 240m)	Untreated	NA	23612710	PLK1	down
378_111	PLK1 Inhibitor (G2nr - BI2536 - 360m)	Untreated	NA	23612710	PLK1	down
387_117	RG7356	Vehicle	270	22777824	AKT1	up
390_120	DNA damage (Etoposide)	Untreated	NA	22424773	ATR	up
390_120	DNA damage (Etoposide)	Untreated	NA	22424773	ATM	up
399_129	DNA damage (Ionizing radiation)	Untreated	NA	22424773	ATM	up
399_129	DNA damage (Ionizing radiation)	Untreated	NA	22424773	ATR	up
405_132	Dasatinib (50 nM)	Untreated	NA	19651622	MAPK1	down
405_132	Dasatinib (50 nM)	Untreated	NA	19651622	MAPK3	down
405_132	Dasatinib (50 nM)	Untreated	NA	19651622	LCK	down
405_132	Dasatinib (50 nM)	Untreated	NA	19651622	ABL	down
408_132	Dasatinib (50 nM)	Dasatinib (5 nM)	NA	19651622	MAPK1	down
408_132	Dasatinib (50 nM)	Dasatinib (5 nM)	NA	19651622	MAPK3	down
408_132	Dasatinib (50 nM)	Dasatinib (5 nM)	NA	19651622	LCK	down
408_132	Dasatinib (50 nM)	Dasatinib (5 nM)	NA	19651622	ABL	down
411_141	VEGF	Untreated	10	23592840	FLT4	up
411_141	VEGF	Untreated	10	23592840	FLT1	up
414_141	VEGF	Untreated	20	23592840	FLT4	up
414_141	VEGF	Untreated	20	23592840	FLT1	up
417_141	VEGF	Untreated	30	23592840	FLT4	up
417_141	VEGF	Untreated	30	23592840	FLT1	up
420_141	VEGF	Untreated	60	23592840	FLT4	up
420_141	VEGF	Untreated	60	23592840	FLT1	up
423_141	Sorafinib	Untreated	NA	23592840	BRAF	down
423_141	Sorafinib	Untreated	NA	23592840	RAF1	down
423_141	Sorafinib	Untreated	NA	23592840	PDGFRB	down
423_141	Sorafinib	Untreated	NA	23592840	FLT1	down
423_141	Sorafinib	Untreated	NA	23592840	FLT4	down
426_144	EGF	Untreated	10	22210691	AKT1	up
426_144	EGF	Untreated	10	22210691	MAPK1	up
426_144	EGF	Untreated	10	22210691	EGFR	up
426_144	EGF	Untreated	10	22210691	MAP2K1	up
426_144	EGF	Untreated	10	22210691	BRAF	up
426_144	EGF	Untreated	10	22210691	RAF1	up
426_144	EGF	Untreated	10	22210691	MAP2K2	up
426_144	EGF	Untreated	10	22210691	MAPK3	up
426_153	EGF	Untreated	10	22210691	AKT1	up
426_153	EGF	Untreated	10	22210691	MAP2K2	up
426_153	EGF	Untreated	10	22210691	MAPK1	up
426_153	EGF	Untreated	10	22210691	RAF1	up
426_153	EGF	Untreated	10	22210691	EGFR	up
426_153	EGF	Untreated	10	22210691	MAP2K1	up
426_153	EGF	Untreated	10	22210691	BRAF	up
426_153	EGF	Untreated	10	22210691	MAPK3	up
429_144	EGF	Untreated	1440	22210691	AKT1	up
429_144	EGF	Untreated	1440	22210691	RAF1	up
429_144	EGF	Untreated	1440	22210691	MAP2K2	up
429_144	EGF	Untreated	1440	22210691	MAPK1	up
429_144	EGF	Untreated	1440	22210691	EGFR	up
429_144	EGF	Untreated	1440	22210691	MAP2K1	up
429_144	EGF	Untreated	1440	22210691	BRAF	up
429_144	EGF	Untreated	1440	22210691	MAPK3	up
429_153	EGF	Untreated	1440	22210691	RAF1	up
429_153	EGF	Untreated	1440	22210691	MAPK1	up
429_153	EGF	Untreated	1440	22210691	MAP2K2	up
429_153	EGF	Untreated	1440	22210691	BRAF	up
429_153	EGF	Untreated	1440	22210691	MAPK3	up
429_153	EGF	Untreated	1440	22210691	EGFR	up
429_153	EGF	Untreated	1440	22210691	MAP2K1	up
429_153	EGF	Untreated	1440	22210691	AKT1	up
474_177	Iloprost (5 nM)	Vehicle	0.16	24324209	PRKACA	up
477_177	Iloprost (5 nM)	Vehicle	0.5	24324209	PRKACA	up
480_177	Iloprost (5 nM)	Vehicle	1	24324209	PRKACA	up
483_180	Quizartinib	AML cell lines	NA	24247654	FLT3	down
483_180	Quizartinib	AML cell lines	NA	24247654	PDGFRA	down
483_183	Quizartinib	AML cell lines	NA	24247654	FLT3	down
483_183	Quizartinib	AML cell lines	NA	24247654	PDGFRA	down
696_222	ATR inhibitor (VE-821)	Control	NA	25003641	ATR	down
699_225	PIK3CA activation (H1047R)	Control	NA	25247763	AKT1	up
699_225	PIK3CA activation (H1047R)	Control	NA	25247763	PIK3CA	up
702_225	PIK3CA activation (H1047R) + inhibitor	Control	NA	25247763	AKT1	down
705_225	PIK3CA activation (E545K)	Control	NA	25247763	AKT1	up
705_225	PIK3CA activation (E545K)	Control	NA	25247763	PIK3CA	up
714_78	EGF	Untreated	5	21955146	MAPK3	up
714_78	EGF	Untreated	5	21955146	MAPK1	up
714_78	EGF	Untreated	5	21955146	RAF1	up
714_78	EGF	Untreated	5	21955146	AKT1	up
714_78	EGF	Untreated	5	21955146	MAP2K2	up
714_78	EGF	Untreated	5	21955146	BRAF	up
714_78	EGF	Untreated	5	21955146	MAP2K1	up
714_78	EGF	Untreated	5	21955146	EGFR	up
72_138	G1_S (Thymidine)	Async cells	0	20068231	ATM	up
72_138	G1_S (Thymidine)	Async cells	0	20068231	ATR	up
72_72	G1_S (Thymidine)	Async cells	0	18669648	ATM	up
72_72	G1_S (Thymidine)	Async cells	0	18669648	ATR	up
81_138	Early S (Thymidine)	Async cells	150	20068231	ATM	up
81_138	Early S (Thymidine)	Async cells	150	20068231	ATR	up
84_138	Late S (Thymidine)	Async cells	330	20068231	ATR	up
84_138	Late S (Thymidine)	Async cells	330	20068231	ATM	up
96_36	Erlotinib	Untreated	0	22115753	EGFR	down
99_36	Gefitinib	Untreated	0	22115753	EGFR	down
